# Supplementary material for: Implementation of a Large-Scale Ebola Vaccination Campaign in Rwanda
Source: Vaccines (Basel). 2026 Jul 1;14(7):588. doi: 10.3390/vaccines14070588 (PMC13416593; doi:10.3390/vaccines14070588)
Supplement: Supplementary file 1 [file vaccines-14-00588-s001.zip]

Archive with 2 entries (2 files):
- Figure S1. Kaplan Meier with Covid-19 period.pdf
- Supplement Table S1_UMURINZI TOTAL PARTICIPANT VACCINATED BY SITE.pdf
